# Supplementary material for: Parents' Experiences of Family‐Centred Care in Home‐Based Paediatric Care of Their Child With Life‐Limiting Illness: A Qualitative Descriptive Study
Source: J Adv Nurs. 2025 Mar 24;81(12):8780–93. doi: 10.1111/jan.16898 (PMC12623667; doi:10.1111/jan.16898)
Supplement: Supplementary file 1 — Data S1. [file JAN-81-8780-s001.docx]

Archive with 2 entries (2 files):
- jan16898-sup-0001-TableS1.docx
- jan16898-sup-0002-TableS2.docx
